# Supplementary material for: Within‐community variation of interspecific divergence patterns in passerine gut microbiota
Source: Ecol Evol. 2022 Jul 4;12(7):e9071. doi: 10.1002/ece3.9071 (PMC9251858; doi:10.1002/ece3.9071)
Supplement: Supplementary file 4 — Table S1 [file ECE3-12-e9071-s002.xlsx]

## Sheet: sample_metadata
Sample name	Species	Ring ID	Date of capture	Capture GPS N	Capture GPS E	Observed read count	Observed ASV count
Acrocephalus_arundinaceus_ZA20413	Acrocephalus arundinaceus	ZA20413	14/05/24	48.9032	17.0164	12519	68
Acrocephalus_arundinaceus_ZA21730	Acrocephalus arundinaceus	ZA21730	14/05/20	48.9032	17.0164	4063	42
Acrocephalus_arundinaceus_ZA24402	Acrocephalus arundinaceus	ZA24402	14/05/08	48.9032	17.0164	7268	55
Acrocephalus_arundinaceus_ZA24483	Acrocephalus arundinaceus	ZA24483	14/05/26	48.9032	17.0164	2299	50
Acrocephalus_arundinaceus_ZA27389	Acrocephalus arundinaceus	ZA27389	14/07/02	48.9032	17.0164	6383	83
Acrocephalus_arundinaceus_ZA35679	Acrocephalus arundinaceus	ZA35679	14/07/27	49.6786	18.0326	12337	32
Acrocephalus_arundinaceus_ZA35700	Acrocephalus arundinaceus	ZA35700	14/07/26	49.6786	18.0326	9325	75
Acrocephalus_arundinaceus_ZA35914	Acrocephalus arundinaceus	ZA35914	14/06/03	48.9032	17.0164	4522	118
Acrocephalus_arundinaceus_ZA42994	Acrocephalus arundinaceus	ZA42994	14/07/30	49.6786	18.0326	4912	87
Acrocephalus_arundinaceus_ZA43539	Acrocephalus arundinaceus	ZA43539	14/06/04	48.9032	17.0164	6214	73
Acrocephalus_arundinaceus_ZA47255	Acrocephalus arundinaceus	ZA47255	14/05/02	50.2155	14.8309	4306	316
Acrocephalus_arundinaceus_ZA50401	Acrocephalus arundinaceus	ZA50401	14/07/26	49.6786	18.0326	7080	50
Acrocephalus_arundinaceus_ZA58051	Acrocephalus arundinaceus	ZA58051	14/07/26	49.6786	18.0326	3353	15
Acrocephalus_arundinaceus_ZA58058	Acrocephalus arundinaceus	ZA58058	14/07/27	49.6786	18.0326	5308	84
Acrocephalus_arundinaceus_ZA58064	Acrocephalus arundinaceus	ZA58064	14/07/27	49.6786	18.0326	8543	84
Acrocephalus_palustris_CZ-14-311	Acrocephalus palustris	CZ-14-311	14/06/12	48.9912	14.8701	1190	53
Acrocephalus_palustris_CZ-14-432	Acrocephalus palustris	CZ-14-432	14/07/15	48.9887	16.906	9262	42
Acrocephalus_palustris_CZ-14-433	Acrocephalus palustris	CZ-14-433	14/07/15	48.9887	16.906	12579	105
Acrocephalus_palustris_CZ-14-436	Acrocephalus palustris	CZ-14-436	14/07/15	48.9887	16.906	5727	81
Acrocephalus_palustris_CZ-14-441	Acrocephalus palustris	CZ-14-441	14/07/15	48.9887	16.906	13765	127
Acrocephalus_palustris_TP61366	Acrocephalus palustris	TP61366	14/07/18	49.0149	16.8931	3674	83
Acrocephalus_palustris_TP61494	Acrocephalus palustris	TP61494	14/07/15	48.9887	16.906	6308	119
Acrocephalus_palustris_TR27144	Acrocephalus palustris	TR27144	14/07/27	49.6786	18.0326	2649	51
Acrocephalus_schoenobaenus_TN59987	Acrocephalus schoenobaenus	TN59987	14/06/12	48.9912	14.8701	6507	94
Acrocephalus_schoenobaenus_TP52638	Acrocephalus schoenobaenus	TP52638	14/05/01	50.2155	14.8309	2142	152
Acrocephalus_schoenobaenus_TP52639	Acrocephalus schoenobaenus	TP52639	14/05/01	50.2155	14.8309	1572	80
Acrocephalus_schoenobaenus_TP52648	Acrocephalus schoenobaenus	TP52648	14/05/02	50.2155	14.8309	2470	57
Acrocephalus_schoenobaenus_TP52650	Acrocephalus schoenobaenus	TP52650	14/05/02	50.2155	14.8309	4529	164
Acrocephalus_schoenobaenus_TP61491	Acrocephalus schoenobaenus	TP61491	14/07/15	48.9887	16.906	5228	72
Acrocephalus_schoenobaenus_TP67321	Acrocephalus schoenobaenus	TP67321	14/07/31	49.6786	18.0326	8752	83
Acrocephalus_schoenobaenus_TR27143	Acrocephalus schoenobaenus	TR27143	14/07/27	49.6786	18.0326	8462	43
Acrocephalus_schoenobaenus_TR27180	Acrocephalus schoenobaenus	TR27180	14/07/31	49.6786	18.0326	21843	146
Acrocephalus_schoenobaenus_TR27183	Acrocephalus schoenobaenus	TR27183	14/07/28	49.6786	18.0326	13071	71
Acrocephalus_scirpaceus_TL79230	Acrocephalus scirpaceus	TL79230	14/07/07	48.9032	17.0164	10523	88
Acrocephalus_scirpaceus_TP27615	Acrocephalus scirpaceus	TP27615	14/07/05	48.9032	17.0164	8207	139
Acrocephalus_scirpaceus_TP27721	Acrocephalus scirpaceus	TP27721	14/05/23	48.9032	17.0164	2923	62
Acrocephalus_scirpaceus_TP27737	Acrocephalus scirpaceus	TP27737	14/07/12	48.9032	17.0164	9662	70
Acrocephalus_scirpaceus_TP42135	Acrocephalus scirpaceus	TP42135	14/06/24	48.9032	17.0164	8779	178
Acrocephalus_scirpaceus_TP52626	Acrocephalus scirpaceus	TP52626	14/04/27	50.2155	14.8309	1888	25
Acrocephalus_scirpaceus_TP61496	Acrocephalus scirpaceus	TP61496	14/07/15	48.9887	16.906	12166	240
Acrocephalus_scirpaceus_TP61499	Acrocephalus scirpaceus	TP61499	14/07/15	48.9887	16.906	6563	104
Acrocephalus_scirpaceus_TP61500	Acrocephalus scirpaceus	TP61500	14/07/15	48.9887	16.906	5669	47
Acrocephalus_scirpaceus_TP67323	Acrocephalus scirpaceus	TP67323	14/07/31	49.6786	18.0326	7346	76
Acrocephalus_scirpaceus_TR27097	Acrocephalus scirpaceus	TR27097	14/07/30	49.6786	18.0326	14620	34
Acrocephalus_scirpaceus_TR27238	Acrocephalus scirpaceus	TR27238	14/07/30	49.6786	18.0326	11291	52
Acrocephalus_scirpaceus_TR67327	Acrocephalus scirpaceus	TR67327	14/07/31	49.6786	18.0326	9147	51
Acrocephalus_scirpaceus_TR67328	Acrocephalus scirpaceus	TR67328	14/07/31	49.6786	18.0326	10302	215
Aegithalos_caudatus_F157035	Aegithalos caudatus	F157035	14/07/27	49.6786	18.0326	1861	81
Aegithalos_caudatus_F157036	Aegithalos caudatus	F157036	14/07/27	49.6786	18.0326	9576	92
Aegithalos_caudatus_F157902	Aegithalos caudatus	F157902	14/05/23	50.1378	14.4716	1345	23
Aegithalos_caudatus_F160960	Aegithalos caudatus	F160960	14/05/23	50.1378	14.4716	7584	426
Aegithalos_caudatus_F160964	Aegithalos caudatus	F160964	14/05/08	50.1378	14.4716	1887	32
Aegithalos_caudatus_F160965	Aegithalos caudatus	F160965	14/05/08	50.1378	14.4716	5056	76
Aegithalos_caudatus_F160985	Aegithalos caudatus	F160985	14/04/18	49.4749	18.0019	1795	49
Carduelis_carduelis_S673719	Carduelis carduelis	S673719	14/07/26	49.6786	18.0326	26445	147
Carduelis_carduelis_S679108	Carduelis carduelis	S679108	14/04/12	49.5368	17.3095	6364	207
Carduelis_carduelis_S679110	Carduelis carduelis	S679110	14/05/22	49.5529	17.8805	4841	116
Carduelis_carduelis_S679126	Carduelis carduelis	S679126	14/07/15	49.4509	15.0917	7025	71
Carduelis_carduelis_S694410	Carduelis carduelis	S694410	14/07/28	49.6786	18.0326	6691	93
Carduelis_carduelis_S726633	Carduelis carduelis	S726633	14/07/31	49.6786	18.0326	11535	21
Carduelis_carduelis_TRO3039	Carduelis carduelis	TRO3039	14/07/28	49.6786	18.0326	11256	26
Carduelis_chloris_N699076	Carduelis chloris	N699076	14/04/30	50.2155	14.8309	6525	239
Carduelis_chloris_N699077	Carduelis chloris	N699077	14/04/30	50.2155	14.8309	4618	107
Carduelis_chloris_N699079	Carduelis chloris	N699079	14/04/30	50.2155	14.8309	1611	56
Carduelis_chloris_N699083	Carduelis chloris	N699083	14/05/02	50.2155	14.8309	8543	56
Carduelis_chloris_N699084	Carduelis chloris	N699084	14/05/02	50.2155	14.8309	2122	128
Carduelis_chloris_N707043	Carduelis chloris	N707043	14/04/28	50.2155	14.8309	4578	189
Carduelis_chloris_N707051	Carduelis chloris	N707051	14/04/28	50.2155	14.8309	3130	25
Carduelis_chloris_N707053	Carduelis chloris	N707053	14/04/28	50.2155	14.8309	1013	70
Carduelis_chloris_N708670	Carduelis chloris	N708670	14/07/16	49.2242	16.0586	12662	92
Carduelis_chloris_N719004	Carduelis chloris	N719004	14/03/20	49.5527	17.8787	1289	105
Carduelis_chloris_N719028	Carduelis chloris	N719028	14/05/01	50.2155	14.8309	2030	25
Carpodacus_erythrinus_CZ-14-291	Carpodacus erythrinus	CZ-14-291	14/06/11	48.8132	13.9703	1766	16
Carpodacus_erythrinus_N708652	Carpodacus erythrinus	N708652	14/06/11	48.8132	13.9703	8386	191
Carpodacus_erythrinus_N708655	Carpodacus erythrinus	N708655	14/06/11	48.8132	13.9703	12712	193
Carpodacus_erythrinus_N708657	Carpodacus erythrinus	N708657	14/06/11	48.8132	13.9703	8019	194
Carpodacus_erythrinus_N708658	Carpodacus erythrinus	N708658	14/06/11	48.8132	13.9703	19322	275
Carpodacus_erythrinus_N708664	Carpodacus erythrinus	N708664	14/07/02	48.8132	13.9703	6794	196
Carpodacus_erythrinus_N708667	Carpodacus erythrinus	N708667	14/07/03	48.7746	13.9299	6999	309
Carpodacus_erythrinus_N718834	Carpodacus erythrinus	N718834	14/07/03	48.7746	13.9299	6821	71
Certhia_familiaris_F157034	Certhia familiaris	F157034	14/07/27	49.6786	18.0326	6540	133
Certhia_familiaris_F160976	Certhia familiaris	F160976	14/04/20	49.5031	18.0405	3150	62
Certhia_familiaris_F160993	Certhia familiaris	F160993	14/03/10	50.2293	12.8924	8813	205
Certhia_familiaris_F160996	Certhia familiaris	F160996	14/03/08	50.2265	12.8864	1304	29
Certhia_familiaris_J84508	Certhia familiaris	J84508	14/04/23	49.2242	16.0586	5466	109
Cinclus_cinclus_K486308	Cinclus cinclus	K486308	14/04/06	49.6196	15.9612	2123	11
Cinclus_cinclus_K495170	Cinclus cinclus	K495170	14/04/04	49.628	16.1153	2464	146
Cinclus_cinclus_K514695	Cinclus cinclus	K514695	14/04/04	49.647	16.1776	4349	178
Cinclus_cinclus_K514745	Cinclus cinclus	K514745	14/04/06	49.4821	16.0839	1388	109
Cinclus_cinclus_K514759	Cinclus cinclus	K514759	14/04/04	49.6368	16.2336	2189	64
Cinclus_cinclus_K514760	Cinclus cinclus	K514760	14/04/04	49.6368	16.2336	7450	151
Cinclus_cinclus_K514818	Cinclus cinclus	K514818	14/04/04	49.6368	16.2336	1373	75
Cinclus_cinclus_K514819	Cinclus cinclus	K514819	14/04/04	49.635	16.1198	3890	144
Coccothraustes_coccothraustes_ZX02897	Coccothraustes coccothraustes	ZX02897	14/04/30	50.2155	14.8309	2087	64
Cyanistes_caeruleus_S677697	Cyanistes caeruleus	S677697	14/05/09	48.8073	16.0031	1854	84
Cyanistes_caeruleus_S704259	Cyanistes caeruleus	S704259	14/07/12	49.1035	17.1784	4650	158
Cyanistes_caeruleus_TP61453	Cyanistes caeruleus	TP61453	14/06/18	48.6383	14.2137	5208	46
Delichon_urbicum_S733906	Delichon urbicum	S733906	14/06/06	48.989	14.76	7263	70
Delichon_urbicum_TP61430	Delichon urbicum	TP61430	14/06/06	48.989	14.76	7188	238
Delichon_urbicum_TP61473	Delichon urbicum	TP61473	14/07/09	49.0872	14.7008	2754	71
Emberiza_citrinella_N707061	Emberiza citrinella	N707061	14/04/30	50.2155	14.8309	1979	104
Emberiza_citrinella_N708621	Emberiza citrinella	N708621	14/04/13	49.2242	16.0586	3915	41
Emberiza_citrinella_N718829	Emberiza citrinella	N718829	14/05/25	49.4642	18.0533	4850	49
Emberiza_citrinella_N718830	Emberiza citrinella	N718830	14/05/25	49.5343	18.0251	4168	20
Emberiza_citrinella_N728971	Emberiza citrinella	N728971	14/07/30	49.6786	18.0326	8812	83
Emberiza_citrinella_NP708617	Emberiza citrinella	NP708617	14/04/15	49.2242	16.0586	2803	121
Emberiza_citrinella_NP708619	Emberiza citrinella	NP708619	14/04/17	49.2242	16.0586	4772	109
Emberiza_citrinella_TP79907	Emberiza citrinella	TP79907	14/04/19	49.4403	17.9875	1569	70
Emberiza_citrinella_TP79918	Emberiza citrinella	TP79918	14/04/20	49.4258	17.9731	2329	85
Emberiza_citrinella_TP79943	Emberiza citrinella	TP79943	14/06/22	49.4487	17.9509	4692	73
Emberiza_citrinella_TP79958	Emberiza citrinella	TP79958	14/07/13	49.4509	15.0917	2762	23
Emberiza_schoeniclus_CZ-14-300	Emberiza schoeniclus	CZ-14-300	14/06/11	48.8132	13.9703	5798	131
Emberiza_schoeniclus_CZ-14-302	Emberiza schoeniclus	CZ-14-302	14/06/11	48.8132	13.9703	4427	194
Emberiza_schoeniclus_CZ-14-315	Emberiza schoeniclus	CZ-14-315	14/06/12	48.9912	14.8701	11650	359
Emberiza_schoeniclus_CZ-14-320	Emberiza schoeniclus	CZ-14-320	14/06/12	48.9912	14.8701	5483	275
Emberiza_schoeniclus_TP52637	Emberiza schoeniclus	TP52637	14/04/30	50.2155	14.8309	1500	93
Emberiza_schoeniclus_TP79985	Emberiza schoeniclus	TP79985	14/07/29	49.6786	18.0326	6634	103
Emberiza_schoeniclus_TR27181	Emberiza schoeniclus	TR27181	14/07/28	49.6786	18.0326	10661	269
Emberiza_schoeniclus_TR27195	Emberiza schoeniclus	TR27195	14/07/29	49.6786	18.0326	6861	114
Erithacus_rubecula_NP708618	Erithacus rubecula	NP708618	14/04/16	49.2242	16.0586	5747	176
Erithacus_rubecula_TP61344	Erithacus rubecula	TP61344	14/04/08	49.2242	16.0586	5032	355
Erithacus_rubecula_TP61358	Erithacus rubecula	TP61358	14/04/12	49.2242	16.0586	5152	337
Erithacus_rubecula_TP61410	Erithacus rubecula	TP61410	14/05/20	49.2242	16.0586	13949	174
Erithacus_rubecula_TP61411	Erithacus rubecula	TP61411	14/05/20	49.2242	16.0586	5692	93
Erithacus_rubecula_TP61422	Erithacus rubecula	TP61422	14/05/24	49.0614	14.7529	3683	43
Erithacus_rubecula_TP63289	Erithacus rubecula	TP63289	14/03/21	49.5751	18.3889	1320	77
Erithacus_rubecula_TP63296	Erithacus rubecula	TP63296	14/04/12	49.5368	17.3095	1637	34
Erithacus_rubecula_TP79930	Erithacus rubecula	TP79930	14/05/22	49.4451	18.002	5562	12
Erithacus_rubecula_TP79939	Erithacus rubecula	TP79939	14/05/25	49.5343	18.0251	1963	41
Erithacus_rubecula_TP90622	Erithacus rubecula	TP90622	14/07/30	49.6786	18.0326	8943	60
Erithacus_rubecula_TP90655	Erithacus rubecula	TP90655	14/07/28	49.6786	18.0326	2318	152
Erithacus_rubecula_TR27100	Erithacus rubecula	TR27100	14/07/27	49.6786	18.0326	3125	76
Ficedula_albicollis_P62883	Ficedula albicollis	P62883	14/07/26	49.6786	18.0326	3145	86
Ficedula_albicollis_P62884	Ficedula albicollis	P62884	14/07/28	49.6786	18.0326	10206	81
Ficedula_albicollis_P62885	Ficedula albicollis	P62885	14/07/28	49.6786	18.0326	4363	27
Ficedula_albicollis_P62888	Ficedula albicollis	P62888	14/07/31	49.6786	18.0326	6755	40
Ficedula_albicollis_S673733	Ficedula albicollis	S673733	14/07/30	49.6786	18.0326	3620	68
Ficedula_albicollis_TP62887	Ficedula albicollis	TP62887	14/07/30	49.6786	18.0326	1222	17
Ficedula_albicollis_TP90658	Ficedula albicollis	TP90658	14/07/28	49.6786	18.0326	10452	119
Ficedula_albicollis_TP90661	Ficedula albicollis	TP90661	14/07/29	49.6786	18.0326	5449	36
Fringilla_coelebs_CZ-14-90	Fringilla coelebs	CZ-14-90	14/07/21	49.2242	16.0586	6002	51
Fringilla_coelebs_N708634	Fringilla coelebs	N708634	14/04/23	49.2242	16.0586	7230	72
Fringilla_coelebs_N708635	Fringilla coelebs	N708635	14/04/24	49.2242	16.0586	9619	159
Fringilla_coelebs_N718833	Fringilla coelebs	N718833	14/06/23	49.4386	17.9958	2063	40
Fringilla_coelebs_TP61371	Fringilla coelebs	TP61371	14/04/22	49.2242	16.0586	4211	141
Fringilla_coelebs_TP61413	Fringilla coelebs	TP61413	14/05/20	49.2242	16.0586	1259	6
Hippolais_icterina_S628780	Hippolais icterina	S628780	14/07/10	48.9032	17.0164	4866	75
Hippolais_icterina_TP61451	Hippolais icterina	TP61451	14/06/18	48.6383	14.2137	4289	123
Hippolais_icterina_TP61455	Hippolais icterina	TP61455	14/06/18	48.6383	14.2137	11627	216
Hipolasis_icterina_TP79934	Hippolais icterina	TP79934	14/05/22	49.5529	17.8805	4548	38
Hipolasis_icterina_TP79952	Hippolais icterina	TP79952	14/07/13	49.4509	15.0917	1851	15
Hipolasis_icterina_TP79967	Hippolais icterina	TP79967	14/07/15	49.4509	15.0917	4715	35
Hipolasis_icterina_TP79968	Hippolais icterina	TP79968	14/07/15	49.4509	15.0917	1585	33
Hipolasis_icterina_TP79972	Hippolais icterina	TP79972	14/07/17	49.4509	15.0917	8233	68
Hipolasis_icterina_TP79975	Hippolais icterina	TP79975	14/07/17	49.4509	15.0917	2372	78
Hippolais_icterina_TP79987	Hippolais icterina	TP79987	14/07/30	49.6786	18.0326	5552	93
Hippolais_icterina_TR03047	Hippolais icterina	TR03047	14/08/01	49.6786	18.0326	12246	68
Hippolais_icterina_TR27106	Hippolais icterina	TR27106	14/07/27	49.6786	18.0326	5736	111
Hippolais_icterina_TR27107	Hippolais icterina	TR27107	14/07/27	49.6786	18.0326	8113	93
Hirundo_rustica_S241293	Hirundo rustica	S241293	14/06/22	49.0872	14.7008	8225	82
Hirundo_rustica_S644627	Hirundo rustica	S644627	14/06/23	49.0872	14.7008	9107	34
Hirundo_rustica_S645205	Hirundo rustica	S645205	14/06/22	49.0872	14.7008	6154	102
Hirundo_rustica_S677687	Hirundo rustica	S677687	14/06/22	49.0872	14.7008	6256	42
Hirundo_rustica_S677690	Hirundo rustica	S677690	14/06/22	49.0872	14.7008	9683	111
Hirundo_rustica_S677698	Hirundo rustica	S677698	14/05/09	48.8121	16.0031	7021	42
Hirundo_rustica_S677699	Hirundo rustica	S677699	14/05/09	48.8121	16.0031	10391	112
Hirundo_rustica_S704227	Hirundo rustica	S704227	14/06/22	49.0872	14.7008	14000	81
Hirundo_rustica_S704229	Hirundo rustica	S704229	14/06/22	49.0872	14.7008	9630	51
Hirundo_rustica_s704248	Hirundo rustica	s704248	14/06/23	49.0872	14.7008	6027	50
Hirundo_rustica_S704253	Hirundo rustica	S704253	14/06/14	49.0614	14.7529	13162	60
Hirundo_rustica_S704261	Hirundo rustica	S704261	14/07/15	48.9887	16.906	8838	104
Hirundo_rustica_S704273	Hirundo rustica	S704273	14/07/15	48.9887	16.906	8045	68
Hirundo_rustica_S704296	Hirundo rustica	S704296	14/06/14	49.0614	14.7529	7916	94
Lanius_collurio_ZA42995	Lanius collurio	ZA42995	14/07/30	49.6786	18.0326	9236	86
Lanius_collurio_ZA47901	Lanius collurio	ZA47901	14/08/01	49.6786	18.0326	7877	189
Lanius_collurio_ZA50561	Lanius collurio	ZA50561	14/06/21	49.4981	17.8881	1917	6
Lanius_collurio_ZA50563	Lanius collurio	ZA50563	14/06/22	49.4487	17.9509	3997	96
Locustella_fluviatilis_TP90657	Locustella fluviatilis	TP90657	14/07/28	49.6786	18.0326	9766	262
Locustela_fluviatilis_TP90671	Locustella fluviatilis	TP90671	14/07/30	49.6786	18.0326	5493	104
Locustela_fluviatilis_TP90672	Locustella fluviatilis	TP90672	14/08/01	49.6786	18.0326	1546	32
Locustella_fluviatilis_XXX01	Locustella fluviatilis	XXX01	14/07/30	49.6786	18.0326	5822	213
Locustella_luscinioides_TK61634	Locustella luscinioides	TK61634	14/07/27	49.6786	18.0326	23983	139
Locustella_luscinioides_TN42826	Locustella luscinioides	TN42826	14/04/30	50.2155	14.8309	5922	128
Locustella_luscinioides_TP52603	Locustella luscinioides	TP52603	14/05/01	50.2155	14.8309	7596	150
Locustella_luscinioides_TP61490	Locustella luscinioides	TP61490	14/07/15	48.9887	16.906	6536	86
Locustella_luscinioides_TP79924	Locustella luscinioides	TP79924	14/05/01	50.2155	14.8309	7132	29
Luscinia_megarhynchos_N678579	Luscinia megarhynchos	N678579	14/06/02	48.9032	17.0164	4914	170
Luscinia_svecica_TP61361	Luscinia svecica	TP61361	14/07/15	48.9887	16.906	11007	258
Luscinia_svecica_TP61382	Luscinia svecica	TP61382	14/06/12	48.9912	14.8701	15389	142
Luscinia_svecica_TP61438	Luscinia svecica	TP61438	14/06/12	48.9912	14.8701	12102	353
Motacilla_alba_TP61417	Motacilla alba	TP61417	14/05/21	49.2336	16.0445	5068	302
Motacilla_alba_TP79963	Motacilla alba	TP79963	14/07/15	49.4509	15.0917	5170	172
Motacilla_cinerea_S679112	Motacilla cinerea	S679112	14/07/13	49.4509	15.0917	1457	54
Motacilla_cinerea_S679113	Motacilla cinerea	S679113	14/07/13	49.4509	15.0917	2160	107
Motacilla_cinerea_S679114	Motacilla cinerea	S679114	14/07/13	49.4509	15.0917	4645	67
Motacilla_cinerea_S679116	Motacilla cinerea	S679116	14/07/14	49.4509	15.0917	2247	17
Motacilla_cinerea_S679119	Motacilla cinerea	S679119	14/07/14	49.4509	15.0917	5729	10
Motacilla_cinerea_S679924	Motacilla cinerea	S679924	14/07/14	49.4509	15.0917	6698	76
Motacilla_cinerea_TP52631	Motacilla cinerea	TP52631	14/04/27	50.1715	14.8554	8447	193
Motacilla_cinerea_TP61341	Motacilla cinerea	TP61341	14/04/06	50.1715	14.8554	7764	120
Motacilla_cinerea_TP61342	Motacilla cinerea	TP61342	14/04/06	49.6196	15.9612	3527	158
Muscicapa_striata_S673727	Muscicapa striata	S673727	14/07/29	49.6786	18.0326	6292	31
Muscicapa_striata_S679115	Muscicapa striata	S679115	14/07/14	49.4509	15.0917	8188	100
Muscicapa_striata_S679121	Muscicapa striata	S679121	14/07/14	49.4509	15.0917	5709	72
Muscicapa_striata_S704257	Muscicapa striata	S704257	14/06/24	49.0614	14.7529	1206	39
Muscicapa_striata_TP79932	Muscicapa striata	TP79932	14/05/22	49.5529	17.8805	1221	74
Parus_major_CZ-14-029	Parus major	CZ-14-029	14/04/09	49.2242	16.0586	4253	83
Parus_major_N689893	Parus major	N689893	14/05/24	49.0614	14.7529	3687	239
Parus_major_N690887	Parus major	N690887	14/05/12	50.1378	14.4716	1170	70
Parus_major_N708671	Parus major	N708671	14/07/16	49.0149	16.8931	9232	127
Parus_major_N717232	Parus major	N717232	14/05/09	50.1378	14.4716	1887	37
Parus_major_N717246	Parus major	N717246	14/05/12	50.1378	14.4716	5933	65
Parus_major_N717248	Parus major	N717248	14/05/12	50.1378	14.4716	5291	28
Parus_major_N717253	Parus major	N717253	14/05/15	50.1378	14.4716	1304	27
Parus_major_N717256	Parus major	N717256	14/05/15	50.1378	14.4716	9418	39
Parus_major_N719021	Parus major	N719021	14/04/18	49.4749	18.0019	2758	127
Parus_major_N719022	Parus major	N719022	14/04/19	49.4741	18.0078	7371	76
Parus_major_N723987	Parus major	N723987	14/03/06	49.5529	17.8805	8095	57
Parus_major_N723989	Parus major	N723989	14/03/06	49.5529	17.8805	8163	162
Parus_major_N723991	Parus major	N723991	14/03/06	49.5529	17.8805	4998	290
Parus_major_N737603	Parus major	N737603	14/05/24	49.0614	14.7529	3612	81
Parus_major_TN97417	Parus major	TN97417	14/05/08	48.8121	16.019	2066	36
Passer_domesticus_N708660	Passer domesticus	N708660	14/06/14	49.0614	14.7529	5891	107
Passer_domesticus_N718828	Passer domesticus	N718828	14/05/23	49.5529	17.8805	3682	23
Passer_domesticus_N718847	Passer domesticus	N718847	14/07/13	49.4509	15.0917	3154	116
Passer_domesticus_N718854	Passer domesticus	N718854	14/07/14	49.4509	15.0917	3235	40
Passer_domesticus_N719010	Passer domesticus	N719010	14/04/12	49.5368	17.3095	3396	35
Passer_domesticus_N719013	Passer domesticus	N719013	14/04/12	49.5368	17.3095	6501	119
Passer_domesticus_N723982	Passer domesticus	N723982	14/03/05	49.5529	17.8805	5369	95
Passer_domesticus_N723983	Passer domesticus	N723983	14/03/05	49.5529	17.8805	5623	58
Passer_domesticus_N724009	Passer domesticus	N724009	14/04/12	49.5368	17.3095	2010	30
Passer_domesticus_TP63273	Passer domesticus	TP63273	14/03/05	49.5529	17.8805	4308	72
Passer_montanus_CZ-14-443	Passer montanus	CZ-14-443	14/07/16	49.0149	16.8931	5409	58
Passer_montanus_CZ-14-449	Passer montanus	CZ-14-449	14/07/16	49.0149	16.8931	6690	33
Passer_montanus_CZ-14-456	Passer montanus	CZ-14-456	14/07/16	49.0149	16.8931	5989	69
Passer_montanus_N719025	Passer montanus	N719025	14/05/01	50.2155	14.8309	5765	160
Passer_montanus_N719026	Passer montanus	N719026	14/05/01	50.2155	14.8309	3537	100
Passer_montanus_N719027	Passer montanus	N719027	14/05/01	50.2155	14.8309	15856	360
Passer_montanus_TP61448	Passer montanus	TP61448	14/06/14	49.0614	14.7529	1386	69
Passer_montanus_TP61461	Passer montanus	TP61461	14/06/24	49.0614	14.7529	3104	64
Passer_montanus_TP61478	Passer montanus	TP61478	14/07/12	49.1035	17.1784	5501	90
Passer_montanus_TP61479	Passer montanus	TP61479	14/07/12	49.1035	17.1784	5206	60
Passer_montanus_TP61481	Passer montanus	TP61481	14/07/12	49.1035	17.1784	2955	155
Passer_montanus_TP61482	Passer montanus	TP61482	14/07/12	49.1035	17.1784	4074	51
Passer_montanus_TP61483	Passer montanus	TP61483	14/07/13	49.1035	17.1784	2169	124
Passer_montanus_TP61485	Passer montanus	TP61485	14/07/13	49.1035	17.1784	2574	139
Periparus_ater_TP79928	Periparus ater	TP79928	14/05/22	49.4451	18.002	1473	39
Periparus_ater_TP80137	Periparus ater	TP80137	14/09/10	49.4451	18.002	36948	117
Periparus_ater_TP80139	Periparus ater	TP80139	14/09/13	49.4451	18.002	11588	113
Periparus_ater_TP80140	Periparus ater	TP80140	14/09/13	49.4451	18.002	8430	79
Periparus_ater_TP80141	Periparus ater	TP80141	14/09/13	49.4451	18.002	9644	82
Phoenicurus_ochruros_TP61399	Phoenicurus ochruros	TP61399	14/05/08	48.8121	16.0031	7914	172
Phoenicurus_ochruros_TP61402	Phoenicurus ochruros	TP61402	14/05/09	48.8073	16.0031	6610	35
Phoenicurus_ochruros_TP61447	Phoenicurus ochruros	TP61447	14/06/14	49.0614	14.7529	4778	89
Phoenicurus_ochruros_TP61452	Phoenicurus ochruros	TP61452	14/06/18	48.6383	14.2137	17171	87
Phoenicurus_ochruros_TP61456	Phoenicurus ochruros	TP61456	14/06/24	49.0614	14.7529	6148	200
Phoenicurus_ochruros_TP61458	Phoenicurus ochruros	TP61458	14/06/24	49.0614	14.7529	4098	39
Phoenicurus_ochruros_TP61462	Phoenicurus ochruros	TP61462	14/06/25	49.0614	14.7529	2913	111
Phoenicurus_ochruros_TP61470	Phoenicurus ochruros	TP61470	14/07/03	48.7746	13.9299	6929	172
Phoenicurus_ochruros_TP63288	Phoenicurus ochruros	TP63288	14/03/20	49.5527	17.8787	2115	82
Phoenicurus_ochruros_TP79922	Phoenicurus ochruros	TP79922	14/04/20	49.4661	17.9795	3620	31
Phoenicurus_ochruros_TP79933	Phoenicurus ochruros	TP79933	14/05/22	49.5529	17.8805	1650	23
Phoenicurus_ochruros_TP79977	Phoenicurus ochruros	TP79977	14/07/17	49.4509	15.0917	3412	10
Phoenicurus_ochruros_TP79982	Phoenicurus ochruros	TP79982	14/07/20	49.4509	15.0917	4312	114
Phoenicurus_phoenicurus_TP23420	Phoenicurus phoenicurus	TP23420	14/07/30	49.6786	18.0326	1296	24
Phoenicurus_phoenicurus_TP61377	Phoenicurus phoenicurus	TP61377	14/04/23	49.2242	16.0586	1780	123
Phoenicurus_phoenicurus_TP61446	Phoenicurus phoenicurus	TP61446	14/06/14	49.0614	14.7529	9015	133
Phoenicurus_phoenicurus_TP79931	Phoenicurus phoenicurus	TP79931	14/05/22	49.5529	17.8805	1092	28
Phoenicurus_phoenicurus_TP79945	Phoenicurus phoenicurus	TP79945	14/07/07	50.2313	12.9002	3976	102
Phoenicurus_phoenicurus_TP79950	Phoenicurus phoenicurus	TP79950	14/07/08	50.2313	12.9002	2913	82
Phoenicurus_phoenicurus_TP79969	Phoenicurus phoenicurus	TP79969	14/07/15	49.4509	15.0917	6264	57
Phoenicurus_phoenicurus_TR03038	Phoenicurus phoenicurus	TR03038	14/07/27	49.6786	18.0326	7486	197
Phylloscopus_collybita_F130012	Phylloscopus collybita	F130012	14/07/26	49.6786	18.0326	2462	49
Phylloscopus_collybita_F142519	Phylloscopus collybita	F142519	14/05/21	49.2336	16.0445	3285	82
Phylloscopus_collybita_F160938	Phylloscopus collybita	F160938	14/07/14	49.4509	15.0917	8096	87
Phylloscopus_collybita_F160961	Phylloscopus collybita	F160961	14/05/23	50.1378	14.4716	2818	7
Phylloscopus_collybita_F160975	Phylloscopus collybita	F160975	14/04/20	49.5031	18.0405	4246	112
Phylloscopus_collybita_F160984	Phylloscopus collybita	F160984	14/04/19	49.4403	17.9875	1142	28
Phylloscopus_collybita_F160992	Phylloscopus collybita	F160992	14/03/19	49.5529	17.8805	1398	40
Phylloscopus_collybita_J89029	Phylloscopus collybita	J89029	14/05/20	49.2242	16.0586	24217	276
Phylloscopus_collybita_V44332	Phylloscopus collybita	V44332	14/05/24	49.0614	14.7529	3018	114
Phylloscopus_trochilus_F134027	Phylloscopus trochilus	F134027	14/07/27	49.6786	18.0326	1922	23
Phylloscopus_trochilus_F134035	Phylloscopus trochilus	F134035	14/07/28	49.6786	18.0326	7186	79
Phylloscopus_trochilus_F134054	Phylloscopus trochilus	F134054	14/07/29	49.6786	18.0326	3252	64
Phylloscopus_trochilus_F134067	Phylloscopus trochilus	F134067	14/07/31	49.6786	18.0326	3931	46
Phylloscopus_trochilus_F134068	Phylloscopus trochilus	F134068	14/07/31	49.6786	18.0326	2829	122
Phylloscopus_trochilus_F139420	Phylloscopus trochilus	F139420	14/04/30	50.2155	14.8309	2139	28
Phylloscopus_trochilus_F160968	Phylloscopus trochilus	F160968	14/04/20	49.4258	17.9731	1857	11
Phylloscopus_trochilus_F160971	Phylloscopus trochilus	F160971	14/04/20	49.4258	17.9731	1729	9
Phylloscopus_trochilus_F160977	Phylloscopus trochilus	F160977	14/04/20	49.5031	18.0405	2228	17
Phylloscopus_trochilus_J89007	Phylloscopus trochilus	J89007	14/04/13	49.2242	16.0586	6716	140
Phylloscopus_trochilus_J89034	Phylloscopus trochilus	J89034	14/07/02	48.8132	13.9703	9315	80
Phylloscopus_trochilus_P62998	Phylloscopus trochilus	P62998	14/07/26	49.6786	18.0326	6263	58
Poecile_palustris_CZ-14-473	Poecile palustris	CZ-14-473	14/07/18	49.0149	16.8931	21855	149
Poecile_palustris_CZ-14-474	Poecile palustris	CZ-14-474	14/07/18	49.0149	16.8931	18115	139
Poecile_palustris_S679730	Poecile palustris	S679730	14/07/30	49.6786	18.0326	2539	121
Poecile_palustris_TP61469	Poecile palustris	TP61469	14/07/03	48.7746	13.9299	4578	104
Poecile_palustris_TP79947	Poecile palustris	TP79947	14/07/07	50.2313	12.9002	1173	20
Prunella_modularis_TP61343	Prunella modularis	TP61343	14/04/08	49.2242	16.0586	2080	20
Prunella_modularis_TP61412	Prunella modularis	TP61412	14/05/20	49.2242	16.0586	6398	134
Prunella_modularis_TP61433	Prunella modularis	TP61433	14/06/11	48.8132	13.9703	3123	24
Prunella_modularis_TP61434	Prunella modularis	TP61434	14/06/11	48.8132	13.9703	1107	59
Prunella_modularis_TP61466	Prunella modularis	TP61466	14/07/02	48.8132	13.9703	3031	114
Prunella_modularis_TP79914	Prunella modularis	TP79914	14/04/20	49.5031	18.0405	9110	43
Prunella_modularis_TP79915	Prunella modularis	TP79915	14/04/20	49.5031	18.0405	2233	47
Prunella_modularis_TP79927	Prunella modularis	TP79927	14/05/22	49.4451	18.002	1683	28
Regulus_ignicapilla_CZ-14-078	Regulus ignicapilla	CZ-14-078	14/04/23	49.2242	16.0586	12950	303
Regulus_ignicapilla_F127779	Regulus ignicapilla	F127779	14/10/09	49.9437	14.7593	4906	63
Regulus_ignicapilla_F127780	Regulus ignicapilla	F127780	14/10/09	49.9437	14.7593	5037	32
Regulus_ignicapilla_F127781	Regulus ignicapilla	F127781	14/10/09	49.9437	14.7593	2236	30
Regulus_ignicapilla_F160946	Regulus ignicapilla	F160946	14/07/07	50.2313	12.9002	5669	55
Regulus_ignicapilla_F160959	Regulus ignicapilla	F160959	14/05/22	49.4451	18.002	26478	80
Regulus_ignicapilla_F160980	Regulus ignicapilla	F160980	14/04/19	49.4403	17.9875	2360	53
Regulus_ignicapilla_F171601	Regulus ignicapilla	F171601	14/06/18	48.6383	14.2137	6400	310
Regulus_regulus_F160152	Regulus regulus	F160152	14/07/28	49.5031	18.0405	3782	19
Regulus_regulus_F160958	Regulus regulus	F160958	14/05/22	49.4451	18.002	1410	24
Regulus_regulus_F160973	Regulus regulus	F160973	14/04/20	49.5031	18.0405	1694	13
Regulus_regulus_F160974	Regulus regulus	F160974	14/04/20	49.5031	18.0405	1236	12
Regulus_regulus_F160979	Regulus regulus	F160979	14/04/19	49.4403	17.9875	2632	56
Regulus_regulus_J89452	Regulus regulus	J89452	14/09/10	49.4403	17.9875	4911	53
Regulus_regulus_J89454	Regulus regulus	J89454	14/09/10	49.4749	18.0019	3247	74
Regulus_regulus_J89456	Regulus regulus	J89456	14/09/10	49.4451	18.002	4258	71
Regulus_regulus_J89457	Regulus regulus	J89457	14/09/10	49.4487	17.9509	5644	94
Regulus_regulus_J89458	Regulus regulus	J89458	14/09/10	49.4403	17.9875	3510	46
Regulus_regulus_J89459	Regulus regulus	J89459	14/09/13	49.4403	17.9875	2809	63
Regulus_regulus_J89460	Regulus regulus	J89460	14/09/13	49.4487	17.9509	6502	111
Regulus_regulus_J89461	Regulus regulus	J89461	14/09/13	49.4487	17.9509	5239	94
Regulus_regulus_J89462	Regulus regulus	J89462	14/09/13	49.4487	17.9509	17116	139
Regulus_regulus_J89463	Regulus regulus	J89463	14/09/13	49.4403	17.9875	4698	42
Regulus_regulus_J89853	Regulus regulus	J89853	14/09/10	49.4487	17.9509	6289	60
Regulus_regulus_J89855	Regulus regulus	J89855	14/09/10	49.4487	17.9509	5131	104
Remiz_pendulinus_S726622	Remiz pendulinus	S726622	14/07/28	49.6786	18.0326	5387	124
Serinus_serinus_S599794	Serinus serinus	S599794	14/10/26	50.1246	17.1523	9569	25
Serinus_serinus_S679109	Serinus serinus	S679109	14/04/20	49.4661	17.9795	1001	26
Sitta_europaea_N708636	Sitta europaea	N708636	14/04/24	49.2242	16.0586	4583	117
Sitta_europaea_N708672	Sitta europaea	N708672	14/07/16	49.0149	16.8931	7375	56
Sitta_europaea_N717258	Sitta europaea	N717258	14/05/23	50.1378	14.4716	3949	125
Sitta_europaea_N718831	Sitta europaea	N718831	14/06/21	49.4981	17.8881	5188	58
Sitta_europaea_N718862	Sitta europaea	N718862	14/07/17	49.4509	15.0917	2435	58
Sitta_europaea_N718880	Sitta europaea	N718880	14/07/17	49.4509	15.0917	1707	41
Sitta_europaea_N719001	Sitta europaea	N719001	14/03/10	50.2293	12.8924	1367	46
Sitta_europaea_N728954	Sitta europaea	N728954	14/07/27	49.6786	18.0326	3746	67
Sitta_europaea_N728963	Sitta europaea	N728963	14/07/28	49.6786	18.0326	4860	114
Sturnus_vulgaris_CZ-14-446	Sturnus vulgaris	CZ-14-446	14/07/16	49.0149	16.8931	1278	35
Sylvia_atricapilla_TK18822	Sylvia atricapilla	TK18822	14/07/29	49.6786	18.0326	5567	134
Sylvia_atricapilla_TP61352	Sylvia atricapilla	TP61352	14/04/12	49.2242	16.0586	10795	30
Sylvia_atricapilla_TP61357	Sylvia atricapilla	TP61357	14/04/12	49.2242	16.0586	6899	95
Sylvia_atricapilla_TP61378	Sylvia atricapilla	TP61378	14/04/24	49.2242	16.0586	4792	67
Sylvia_atricapilla_TP79903	Sylvia atricapilla	TP79903	14/04/18	49.4504	18.0184	1908	11
Sylvia_atricapilla_TP79916	Sylvia atricapilla	TP79916	14/04/20	49.4258	17.9731	1765	14
Sylvia_atricapilla_TP79929	Sylvia atricapilla	TP79929	14/05/22	49.4451	18.002	1858	22
Sylvia_atricapilla_TP79956	Sylvia atricapilla	TP79956	14/07/13	49.4509	15.0917	4550	89
Sylvia_atricapilla_TP79957	Sylvia atricapilla	TP79957	14/07/13	49.4509	15.0917	1449	8
Sylvia_atricapilla_TP79964	Sylvia atricapilla	TP79964	14/07/15	49.4509	15.0917	1299	8
Sylvia_borin_N718835	Sylvia borin	N718835	14/06/22	49.4451	18.002	1761	35
Sylvia_borin_TP61414	Sylvia borin	TP61414	14/05/20	49.2242	16.0586	2179	141
Sylvia_borin_TP61416	Sylvia borin	TP61416	14/05/20	49.2242	16.0586	1177	20
Sylvia_borin_TP61450	Sylvia borin	TP61450	14/06/18	48.6383	14.2137	4897	27
Sylvia_borin_TP61467	Sylvia borin	TP61467	14/07/02	48.8132	13.9703	7855	49
Sylvia_communis_TP61363	Sylvia communis	TP61363	14/07/16	49.0149	16.8931	5087	111
Sylvia_communis_TR03044	Sylvia communis	TR03044	14/07/30	49.6786	18.0326	1227	32
Sylvia_curruca_S677634	Sylvia curruca	S677634	14/07/17	49.0149	16.8931	8050	110
Sylvia_curruca_TP61418	Sylvia curruca	TP61418	14/05/21	49.2336	16.0445	1650	48
Sylvia_curruca_TP63297	Sylvia curruca	TP63297	14/04/12	49.5368	17.3095	3442	69
Sylvia_curruca_TP79920	Sylvia curruca	TP79920	14/04/20	49.4258	17.9731	8949	93
Sylvia_curruca_TP79921	Sylvia curruca	TP79921	14/04/20	49.4661	17.9795	6775	46
Sylvia_curruca_TP79938	Sylvia curruca	TP79938	14/05/23	49.5529	17.8805	6971	193
Sylvia_curruca_TP79976	Sylvia curruca	TP79976	14/07/17	49.4509	15.0917	6116	81
Sylvia_curruca_TP90675	Sylvia curruca	TP90675	14/07/30	49.6786	18.0326	8959	48
Sylvia_curruca_TR03045	Sylvia curruca	TR03045	14/08/01	49.6786	18.0326	9966	56
Sylvia_curruca_TR03055	Sylvia curruca	TR03055	14/08/01	49.6786	18.0326	25410	113
Troglodytes_troglodytes_J89032	Troglodytes troglodytes	J89032	14/05/24	49.0614	14.7529	10453	274
Troglodytes_troglodytes_S679129	Troglodytes troglodytes	S679129	14/09/13	49.4451	18.002	9835	194
Turdus_merula_K509016	Turdus merula	K509016	14/04/27	50.2155	14.8309	2704	39
Turdus_merula_K513024	Turdus merula	K513024	14/05/24	49.0614	14.7529	2787	226
Turdus_merula_K522014	Turdus merula	K522014	14/04/09	49.2242	16.0586	4392	166
Turdus_merula_K522018	Turdus merula	K522018	14/07/17	49.0149	16.8931	40653	126
Turdus_merula_K522029	Turdus merula	K522029	14/04/23	49.2242	16.0586	7021	499
Turdus_merula_K522030	Turdus merula	K522030	14/04/23	49.2242	16.0586	2535	175
Turdus_merula_K522053	Turdus merula	K522053	14/07/16	49.0149	16.8931	5003	124
Turdus_merula_K522609	Turdus merula	K522609	14/04/19	49.4741	18.0078	1023	46
Turdus_merula_K522612	Turdus merula	K522612	14/05/02	50.2155	14.8309	2143	10
Turdus_merula_K522613	Turdus merula	K522613	14/05/08	50.1378	14.4716	1241	11
Turdus_philomelos_K522010	Turdus philomelos	K522010	14/04/08	49.2242	16.0586	4647	228
Turdus_philomelos_K522015	Turdus philomelos	K522015	14/04/13	49.2242	16.0586	10976	131
Turdus_philomelos_K522020	Turdus philomelos	K522020	14/07/18	49.0149	16.8931	6113	70
Turdus_philomelos_K522028	Turdus philomelos	K522028	14/04/22	49.2242	16.0586	6096	156
Turdus_philomelos_K522034	Turdus philomelos	K522034	14/05/06	49.2242	16.0586	6516	346
Turdus_philomelos_K522047	Turdus philomelos	K522047	14/07/02	48.8132	13.9703	4854	201
Turdus_philomelos_K522049	Turdus philomelos	K522049	14/07/12	49.1035	17.1784	6530	217
Turdus_philomelos_K522051	Turdus philomelos	K522051	14/07/16	49.0149	16.8931	7922	58
Turdus_philomelos_K522052	Turdus philomelos	K522052	14/07/16	49.0149	16.8931	3832	230
Turdus_philomelos_K522054	Turdus philomelos	K522054	14/07/17	49.0149	16.8931	4979	105
Turdus_viscivorus_K522031	Turdus viscivorus	K522031	14/04/24	49.2242	16.0586	5683	305
