# Supplementary material for: Within‐community variation of interspecific divergence patterns in passerine gut microbiota
Source: Ecol Evol. 2022 Jul 4;12(7):e9071. doi: 10.1002/ece3.9071 (PMC9251858; doi:10.1002/ece3.9071)
Supplement: Supplementary file 5 — Table S2 [file ECE3-12-e9071-s007.xlsx]

## Sheet: Sheet1
		Reference-based BTUs	95% BTUs	97% BTUs
all	Total BTUs	863	2664	3932
	Tested BTUs	49	58	57
	Mean ASVs in all BTUs	8.68	3.97	2.69
	Median ASVs in all BTUs	3	2	1
GM-host species specificity R2adj	Significant BTUs	37	49	37
	Significant BTUs % of tested	75.5	84.5	64.9
	Significant ASVs % of all	22.1	18.4	8.03
	Significant reads % of all	64.2	65.4	43.9
	High effect BTUs	10	10	19
	High effect BTUs % of tested	20.4	17.2	33.3
	High effect ASVs % of all	2.7	1.66	2.73
	High effect reads % of all	13.1	9.9	20.3
	Significant & high effect BTUs	10	10	16
	Significant & high effect BTUs % of tested	20.4	17.2	28.1
	Significant & high effect ASVs % of all	2.7	1.66	2.41
	Significant & high effect reads % of all	13.1	9.9	19.1
compositional GM-host co-divergence PCOMP	Significant BTUs	3	2	0
	Significant BTUs % of tested	6.12	3.45	0
	Significant ASVs % of all	1.54	0.746	0
	Significant reads % of all	5.26	1.89	0
	High effect BTUs	47	56	56
	High effect BTUs % of tested	95.9	96.6	98.2
	High effect ASVs % of all	26	20.5	11.9
	High effect reads % of all	70.3	69.2	56
	Significant & high effect BTUs	3	2	0
	Significant & high effect BTUs % of tested	6.12	3.45	0
	Significant & high effect ASVs % of all	1.54	0.746	0
	Significant & high effect reads % of all	5.26	1.89	0
phylogenetic GM-host co-divergence PPHYLO	Significant BTUs	3	2	0
	Significant BTUs % of tested	6.12	3.45	0
	Significant ASVs % of all	0.964	0.652	0
	Significant reads % of all	5.91	5.01	0
	High effect BTUs	24	36	45
	High effect BTUs % of tested	49	62.1	78.9
	High effect ASVs % of all	10.9	11.5	8.54
	High effect reads % of all	32.3	35.1	46.6
	Significant & high effect BTUs	0	1	0
	Significant & high effect BTUs % of tested	0	1.72	0
	Significant & high effect ASVs % of all	0	0.18	0
	Significant & high effect reads % of all	0	0.455	0
