# Supplementary material for: Within‐community variation of interspecific divergence patterns in passerine gut microbiota
Source: Ecol Evol. 2022 Jul 4;12(7):e9071. doi: 10.1002/ece3.9071 (PMC9251858; doi:10.1002/ece3.9071)
Supplement: Supplementary file 6 — Table S3 [file ECE3-12-e9071-s003.xlsx]

## Sheet: Sheet1
Reference-based BTUs
Genus	Hosting individuals count	Hosting species count	ASVs count	ASVs abundance	R2adj B-C	R2adj Jaccard	FDR R2adj B-C	FDR R2adj Jaccard	Pcomp B-C	Pcomp Jaccard	FDR Pcomp B-C	FDR Pcomp Jaccard	Pphylo	FDR Pphylo
Brachyspira	30	15	14	5394	0.549	0.549	0.000223	0.000213	0.754	0.754	0.175	0.18	0.508	0.282
Helicobacter	97	38	20	21922	0.301	0.327	0.000223	0.000213	0.431	0.438	0.215	0.201	0.271	0.282
Carnobacterium	143	44	14	17418	0.27	0.264	0.000639	0.000213	0.202	0.242	0.366	0.354	0.169	0.537
Diplorickettsia	65	33	26	13022	0.261	0.238	0.000223	0.000213	0.492	0.51	0.575	0.452	0.326	0.641
Cellulomonas	184	48	21	59213	0.254	0.236	0.000223	0.000213	0.31	0.324	0.114	0.0956	0.226	0.279
Arsenophonus	68	34	23	13841	0.227	0.228	0.000817	0.000213	0.409	0.44	0.152	0.136	0.259	0.253
Clostridium_sensu_stricto_1	195	45	56	52259	0.247	0.215	0.000223	0.000213	0.348	0.354	0.0555	0.0457	0.242	0.125
Sanguibacter	101	39	21	7497	0.241	0.214	0.00113	0.00181	0.329	0.334	0.186	0.2	0.214	0.26
Candidatus_Savagella	192	44	40	108481	0.266	0.207	0.000223	0.000213	0.344	0.326	0.0804	0.113	0.254	0.181
Yersinia	50	27	51	9947	0.198	0.2	0.000223	0.000213	0.582	0.604	0.269	0.2	0.448	0.385
Wolbachia	80	37	21	10036	0.19	0.18	0.00175	0.00192	0.371	0.377	0.165	0.175	0.245	0.26
Pseudoclavibacter	48	32	11	10373	0.183	0.179	0.353	0.232	0.305	0.379	0.471	0.354	0.234	0.259
Buttiauxella	39	26	31	7976	0.182	0.157	0.0163	0.0183	0.583	0.601	0.765	0.772	0.36	0.688
Weissella	73	30	12	8002	0.143	0.15	0.0122	0.00751	0.378	0.389	0.23	0.201	0.238	0.776
Flavobacterium	184	49	63	6072	0.206	0.146	0.000223	0.0017	0.323	0.325	0.087	0.0924	0.213	0.26
Ureaplasma	263	46	140	148351	0.195	0.142	0.000223	0.000213	0.342	0.343	0.11	0.125	0.239	0.4
Tyzzerella_3	140	42	62	37872	0.141	0.14	0.000223	0.000213	0.382	0.383	0.525	0.555	0.349	0.217
Leuconostoc	117	39	19	14971	0.149	0.125	0.00676	0.00854	0.264	0.274	0.0998	0.0991	0.24	0.26
Allorhizobium-Neorhizobium-Pararhizobium-Rhizobium	183	50	58	8488	0.131	0.122	0.000223	0.000213	0.331	0.342	0.139	0.136	0.159	0.282
Mycoplasma	190	43	49	103514	0.098	0.122	0.000223	0.000213	0.332	0.355	0.0817	0.0735	0.178	0.259
Brevundimonas	251	51	17	8737	0.148	0.12	0.00127	0.000784	0.197	0.188	0.0998	0.113	0.0968	0.217
1174-901-12	161	45	51	14488	0.118	0.105	0.000223	0.000213	0.366	0.366	0.175	0.2	0.124	0.776
Rickettsia	210	48	45	51858	0.13	0.104	0.000223	0.000408	0.273	0.286	0.153	0.113	0.184	0.282
Candidatus_Rhabdochlamydia	165	43	42	65666	0.113	0.1	0.000223	0.000213	0.326	0.331	0.103	0.113	0.27	0.253
Rickettsiella	271	52	110	159974	0.09	0.098	0.000223	0.000213	0.294	0.314	0.215	0.225	0.148	0.282
Curtobacterium	142	46	27	13037	0.097	0.097	0.0848	0.0251	0.285	0.321	0.122	0.0951	0.19	0.0261
Lactobacillus	198	42	151	37100	0.113	0.095	0.000223	0.000213	0.352	0.353	0.152	0.178	0.256	0.375
Mycobacterium	187	47	103	7194	0.098	0.091	0.000223	0.000213	0.389	0.395	0.0998	0.105	0.19	0.259
Methylobacterium	277	50	27	20000	0.093	0.085	0.00098	0.000213	0.23	0.224	0.0804	0.0514	0.0788	0.125
Enterococcus	233	52	91	52985	0.114	0.079	0.000223	0.000213	0.329	0.336	0.0294	0.0343	0.164	0.282
Frigoribacterium	163	45	12	9966	0.079	0.076	0.074	0.0555	0.196	0.193	0.298	0.298	0.1	0.279
Providencia	54	27	36	8992	0.048	0.075	0.205	0.0932	0.447	0.472	0.476	0.503	0.288	0.537
Aeromonas	115	37	28	28792	0.106	0.073	0.0286	0.062	0.283	0.302	0.11	0.105	0.192	0.211
Stenotrophomonas	190	48	32	5385	0.061	0.067	0.0242	0.0111	0.24	0.244	0.286	0.275	0.16	0.282
Pseudomonas	356	51	179	58281	0.071	0.058	0.000223	0.000213	0.273	0.284	0.117	0.113	0.143	0.4
Dysgonomonas	68	34	70	7933	0.052	0.05	0.0631	0.0504	0.519	0.53	0.102	0.105	0.348	0.211
Escherichia/Shigella	226	47	59	107349	0.087	0.048	0.0315	0.0283	0.208	0.245	0.0998	0.102	0.147	0.0261
Pantoea	178	49	88	71035	0.072	0.048	0.00686	0.0107	0.313	0.347	0.245	0.167	0.164	0.537
Catellicoccus	218	45	142	91393	0.075	0.047	0.000223	0.000213	0.315	0.32	0.0998	0.105	0.247	0.259
Citrobacter	72	33	26	5687	0.056	0.046	0.114	0.14	0.409	0.422	0.144	0.136	0.253	0.211
Lelliottia	99	43	14	12756	0.118	0.044	0.0741	0.256	0.223	0.245	0.241	0.2	0.193	0.282
Lactococcus	185	47	16	18652	0.062	0.044	0.0925	0.143	0.209	0.21	0.0368	0.0294	0.102	0.0261
Rahnella	150	50	32	30786	0.046	0.04	0.0953	0.0932	0.302	0.321	0.087	0.0549	0.177	0.211
Rhodococcus	164	49	28	5479	0.049	0.039	0.0848	0.108	0.271	0.287	0.363	0.232	0.147	0.581
Serratia	206	49	99	42914	0.039	0.038	0.0112	0.00422	0.3	0.324	0.0998	0.0951	0.179	0.125
Acinetobacter	127	44	60	7321	0.038	0.038	0.0574	0.0556	0.383	0.388	0.313	0.341	0.239	0.282
Nocardioides	195	48	237	14037	0.053	0.034	0.000223	0.000213	0.395	0.392	0.144	0.189	0.159	0.282
Erwinia	174	45	93	35002	0.053	0.031	0.00854	0.0372	0.312	0.328	0.0998	0.0951	0.169	0.211
Sphingomonas	199	50	113	15227	-0.001	0	0.505	0.489	0.322	0.333	0.0998	0.0956	0.152	0.26
95% similarity based BTUs
Subunit label	Hosting individuals count	Hosting species count	ASVs count	ASVs abundance	R2adj B-C	R2adj Jaccard	FDR R2adj B-C	FDR R2adj Jaccard	Pcomp B-C	Pcomp Jaccard	FDR Pcomp B-C	FDR Pcomp Jaccard	Pphylo	FDR Pphylo	ASVs genus assignment
cluster_193	32	19	10	8807	0.559	0.447	0.000610526	0.000828571	0.528	0.505	0.911	0.899509	0.315	0.8313	Diplorickettsia,Rickettsiella
cluster_573	30	15	14	5394	0.55	0.55	0.0003625	0.000341176	0.754	0.754	0.202065	0.195091	0.508	0.319916	Brachyspira
cluster_549	129	38	14	37862	0.482	0.409	0.0003625	0.000341176	0.256	0.265	0.156348	0.153562	0.26	0.1914	Clostridium_sensu_stricto_1,NA
cluster_528	48	24	10	7837	0.397	0.424	0.0003625	0.000341176	0.479	0.49	0.156348	0.153562	0.394	0.215357	Helicobacter
cluster_538	48	28	15	9938	0.387	0.403	0.00921176	0.00435	0.374	0.392	0.268054	0.25665	0.287	0.638114	Clostridium_sensu_stricto_1,NA
cluster_28	25	16	26	7146	0.285	0.267	0.0130872	0.009425	0.607	0.644	0.894421	0.916	0.373	0.618744	Buttiauxella,NA,Pseudocitrobacter,Cedecea
cluster_51	91	37	32	17470	0.277	0.203	0.0003625	0.000341176	0.406	0.407	0.130653	0.125114	0.347	0.277718	Raoultella,NA,Budvicia,Yersinia,Rahnella,Hafnia-Obesumbacterium
cluster_478	189	44	20	107848	0.274	0.232	0.0003625	0.000341176	0.336	0.319	0.0878286	0.125114	0.24	0.165622	Candidatus_Savagella
cluster_103	146	45	15	17521	0.268	0.262	0.0003625	0.000341176	0.204	0.242	0.454333	0.452652	0.169	0.618744	Desemzia,Carnobacterium
cluster_100	64	32	20	13217	0.24	0.246	0.000610526	0.000610526	0.407	0.435	0.202171	0.199588	0.311	0.266413	Arsenophonus
cluster_331	164	45	29	59739	0.225	0.192	0.00087	0.000341176	0.313	0.337	0.3683	0.195091	0.245	0.664992	NA,Cellulomonas,Actinotalea,Lysinimicrobium,Demequina
cluster_48	28	18	20	9155	0.217	0.147	0.0998038	0.142592	0.516	0.542	0.629077	0.737127	0.28	0.697181	NA,Erwinia,Escherichia/Shigella,Shimwellia
cluster_544	80	37	19	10021	0.19	0.19	0.00378261	0.00120833	0.371	0.377	0.1972	0.195091	0.222	0.243377	Wolbachia
cluster_17	245	44	97	118249	0.187	0.151	0.0003625	0.000341176	0.336	0.337	0.156348	0.188178	0.301	0.271194	Ureaplasma
cluster_597	36	19	12	7891	0.183	0.17	0.0235955	0.0307535	0.509	0.512	0.202171	0.195091	0.375	0.450881	NA,Bartonella
cluster_114	121	30	44	20465	0.175	0.163	0.0003625	0.000341176	0.319	0.335	0.327179	0.244541	0.164	0.268671	Lactobacillus
cluster_10	186	49	51	36568	0.171	0.129	0.0003625	0.000341176	0.339	0.343	0.0145	0.0203	0.176	0.442498	Enterococcus,NA,Vagococcus,Isobaculum
cluster_192	78	33	23	36912	0.16	0.124	0.0226476	0.02726	0.365	0.38	0.670222	0.737127	0.196	0.618744	Diplorickettsia,Rickettsiella
cluster_527	250	51	15	8685	0.16	0.13	0.00110476	0.000341176	0.192	0.18	0.130653	0.153562	0.093	0.1914	Brevundimonas
cluster_402	230	51	56	21500	0.152	0.12	0.0003625	0.000341176	0.359	0.353	0.02175	0.119867	0.169	0.1914	Marisediminicola,NA,Herbiconiux,Lysinimonas,Galbitalea,Parafrigoribacterium,Salinibacterium,Frigoribacterium,Agreia
cluster_638	88	36	12	14797	0.152	0.152	0.0235955	0.01856	0.296	0.308	0.178296	0.175261	0.219	0.215357	Paraclostridium,Romboutsia,Terrisporobacter
cluster_106	117	39	19	14971	0.149	0.126	0.0062	0.00989412	0.264	0.274	0.130653	0.125114	0.24	0.263693	Leuconostoc
cluster_610	39	23	19	5458	0.143	0.188	0.055751	0.0309773	0.478	0.475	0.712873	0.737127	0.345	0.542564	NA,Ensifer,Pseudaminobacter,Mesorhizobium
cluster_509	153	45	28	12078	0.137	0.137	0.0003625	0.000341176	0.354	0.36	0.156348	0.175261	0.184	0.74965	1174-901-12
cluster_41	55	21	16	15589	0.134	0.153	0.0733923	0.02726	0.324	0.377	0.178296	0.249846	0.226	0.1914	Catellicoccus,Vagococcus
cluster_95	206	48	28	7828	0.132	0.0723	0.00657333	0.02726	0.276	0.283	0.0145	0.0058	0.171	0.1653	Delftia,Curvibacter,Variovorax,NA,Polaromonas,Rhodoferax,Caenimonas
cluster_600	164	49	48	6894	0.127	0.128	0.0003625	0.000341176	0.311	0.325	0.130653	0.132376	0.143	0.435725	Allorhizobium-Neorhizobium-Pararhizobium-Rhizobium,Neorhizobium,Shinella,Ensifer,Pseudorhizobium
cluster_531	114	38	23	17608	0.121	0.112	0.0062	0.00654839	0.312	0.321	0.370634	0.333163	0.229	0.530363	Rickettsia
cluster_405	111	37	20	36611	0.119	0.12	0.00843636	0.00638	0.295	0.292	0.454333	0.491792	0.218	0.234552	Tyzzerella_3
cluster_69	164	43	41	65623	0.115	0.101	0.0003625	0.000341176	0.326	0.331	0.130653	0.151444	0.274	0.1914	Candidatus_Rhabdochlamydia
cluster_191	240	50	61	122176	0.112	0.126	0.0003625	0.000341176	0.278	0.301	0.181457	0.195091	0.197	0.263693	Rickettsiella
cluster_42	138	40	42	46832	0.112	0.0829	0.000610526	0.00120833	0.364	0.361	0.0878286	0.119867	0.255	0.1653	Catellicoccus
cluster_80	115	37	28	28792	0.106	0.0719	0.0257778	0.0585686	0.283	0.302	0.130653	0.132376	0.192	0.1914	Aeromonas
cluster_197	96	36	16	42981	0.105	0.0991	0.020735	0.0287171	0.291	0.293	0.443378	0.49951	0.196	0.409123	NA
cluster_47	224	47	50	107101	0.104	0.0589	0.0216439	0.0216324	0.208	0.24	0.130653	0.125114	0.15	0.0493	Escherichia/Shigella,NA
cluster_334	119	40	29	8593	0.102	0.0799	0.0120703	0.0302429	0.31	0.317	0.202171	0.195091	0.164	0.1653	Cellulomonas,Sanguibacter,Oerskovia,NA,Cellulosimicrobium
cluster_514	263	48	17	14448	0.0982	0.0726	0.00557692	0.00989412	0.197	0.182	0.0878286	0.119867	0.0701	0.18212	Methylobacterium
cluster_39	102	38	30	9678	0.0926	0.0784	0.0557042	0.057188	0.292	0.342	0.220722	0.176175	0.242	0.271194	Erwinia,Pantoea,NA
cluster_37	83	35	52	8551	0.0912	0.0553	0.0120703	0.0366913	0.436	0.447	0.277789	0.336136	0.258	0.266413	Erwinia,NA,Citrobacter,Salmonella,Pantoea,Enterobacter
cluster_34	315	50	106	38752	0.0888	0.0805	0.0003625	0.000341176	0.263	0.283	0.130653	0.132376	0.161	0.303638	Pseudomonas
cluster_7	79	36	34	11767	0.0876	0.115	0.0130872	0.001392	0.43	0.454	0.386667	0.298286	0.256	0.697181	Enterococcus,NA
cluster_27	172	49	88	70046	0.0852	0.0407	0.0062	0.0375149	0.307	0.347	0.401953	0.230389	0.177	0.615683	Pantoea,NA,Escherichia/Shigella,Erwinia
cluster_26	214	46	100	27068	0.0821	0.0669	0.0003625	0.000610526	0.313	0.321	0.125425	0.125114	0.205	0.1653	NA,Erwinia,Pantoea,Pluralibacter,Kosakonia,Kluyvera,Yokenella,Klebsiella,Enterobacter
cluster_108	61	27	38	10513	0.0806	0.104	0.0626627	0.0190111	0.42	0.445	0.620941	0.626627	0.271	0.618744	Providencia,Moellerella
cluster_328	190	49	60	19337	0.0805	0.0751	0.005568	0.000828571	0.339	0.351	0.02175	0.0522	0.205	0.1653	Leifsonia,NA,Salinibacterium,Curtobacterium,Agrococcus,Marisediminicola,Clavibacter,Pseudoclavibacter,Agromyces,Humibacter,Plantibacter,Cryobacterium
cluster_203	160	41	37	90859	0.0754	0.0914	0.00843636	0.00105455	0.27	0.292	0.130653	0.125114	0.18	0.219917	Mycoplasma
cluster_31	136	43	41	13716	0.071	0.0463	0.00994286	0.0341556	0.33	0.333	0.49996	0.59972	0.135	0.717407	Pseudomonas
cluster_35	61	30	74	8743	0.071	0.0574	0.0385021	0.045675	0.502	0.528	0.427091	0.416311	0.322	0.297089	Buttiauxella,NA,Serratia,Gibbsiella,Budvicia,Yersinia,Rahnella,Cedecea
cluster_43	96	35	67	27351	0.0671	0.0562	0.005075	0.00638	0.442	0.442	0.202171	0.228686	0.322	0.21083	Citrobacter,Pluralibacter,NA,Erwinia,Pantoea,Klebsiella,Tatumella
cluster_32	168	49	93	45497	0.0668	0.0485	0.00131818	0.0029	0.342	0.359	0.156842	0.184208	0.194	0.192044	Raoultella,Cronobacter,Citrobacter,NA,Klebsiella,Lelliottia,Kluyvera,Buttiauxella,Enterobacter,Cedecea
cluster_338	137	41	26	7345	0.0494	0.0437	0.061712	0.0730577	0.326	0.315	0.178296	0.188178	0.225	0.1914	Arthrobacter,Pseudarthrobacter,Paeniglutamicibacter,Glutamicibacter
cluster_429	43	20	10	5270	0.0468	0.045	0.379742	0.362869	0.393	0.416	0.762286	0.773679	0.366	0.775674	Rickettsia
cluster_397	126	43	61	5539	0.0407	0.0316	0.0298826	0.0460449	0.386	0.393	0.130653	0.125114	0.205	0.21083	NA,Mobilicoccus,Terrabacter,Knoellia,Lapillicoccus,Oryzihumus,Janibacter,Tetrasphaera,Intrasporangium,Phycicoccus,Kribbia
cluster_40	252	51	104	68208	0.0335	0.0297	0.00843636	0.0042963	0.286	0.302	0.130653	0.125114	0.148	0.1653	Serratia,NA,Budvicia,Rahnella,Yersinia
cluster_38	86	34	62	28694	0.0258	0.0176	0.270344	0.300204	0.373	0.406	0.632528	0.664769	0.26	0.297089	Catellicoccus,Enterococcus,NA,Vagococcus
cluster_329	60	35	19	10701	-0.00536	0.0253	0.520032	0.421536	0.351	0.386	0.454333	0.298286	0.323	0.0493	NA,Aurantimicrobium,Pseudactinotalea,Pseudoclavibacter
cluster_551	112	46	52	6864	-0.00909	-0.0108	0.618158	0.6469	0.388	0.398	0.461633	0.460298	0.202	0.611707	Ellin6055,NA,Sphingomonas
cluster_554	112	44	12	5640	-0.0529	-0.03	0.6534	0.602386	0.205	0.21	0.1856	0.249846	0.133	0.215357	Sphingomonas
97% similarity based BTUs
Subunit label	Hosting individuals count	Hosting species count	ASVs count	ASVs abundance	R2adj B-C	R2adj Jaccard	FDR R2adj B-C	FDR R2adj Jaccard	Pcomp B-C	Pcomp Jaccard	FDR Pcomp B-C	FDR Pcomp Jaccard	Pphylo	FDR Pphylo	ASVs genus assignment
cluster_721	28	20	13	7313	0.686	0.369	0.0513	0.172187	0.464	0.459	0.349355	0.329531	0.368	0.811639	Clostridium_sensu_stricto_1
cluster_219	34	20	15	13305	0.649	0.505	0.00057	0.0007125	0.519	0.519	0.402353	0.367333	0.399	0.501427	Ureaplasma
cluster_735	129	38	12	37689	0.482	0.418	0.00057	0.0007125	0.255	0.264	0.21584	0.231257	0.271	0.219133	Clostridium_sensu_stricto_1
cluster_65	22	15	10	8851	0.466	0.256	0.0749341	0.12312	0.477	0.516	0.526933	0.69825	0.209	0.69193	NA,Erwinia,Escherichia/Shigella
cluster_291	86	27	20	43242	0.369	0.277	0.00057	0.00162857	0.329	0.341	0.287192	0.243517	0.275	0.334327	Mycoplasma
cluster_280	69	34	10	34126	0.367	0.345	0.000876923	0.00201176	0.291	0.301	0.594938	0.717735	0.229	0.69193	NA
cluster_220	61	23	18	25086	0.367	0.264	0.00234706	0.00793043	0.267	0.282	0.4104	0.551413	0.232	0.3201	Ureaplasma
cluster_112	45	24	33	22623	0.346	0.246	0.00057	0.0019	0.5	0.499	0.719765	0.865755	0.322	0.501427	Pluralibacter,NA,Pantoea,Klebsiella,Erwinia
cluster_643	122	38	12	45119	0.339	0.316	0.00057	0.0007125	0.361	0.359	0.10165	0.12312	0.342	0.1482	Candidatus_Savagella
cluster_91	49	28	11	13283	0.326	0.225	0.0371419	0.0723	0.339	0.377	0.782654	0.817731	0.286	0.604662	Candidatus_Rhabdochlamydia
cluster_30	18	12	15	6101	0.314	0.354	0.0807279	0.0345455	0.613	0.671	0.924	0.986	0.372	0.69193	NA,Cedecea,Buttiauxella
cluster_142	142	44	12	17387	0.291	0.286	0.000876923	0.0007125	0.196	0.232	0.497707	0.481024	0.158	0.69193	Carnobacterium
cluster_443	154	44	18	59517	0.278	0.216	0.0021375	0.00162857	0.277	0.303	0.456	0.288677	0.235	0.778964	NA,Cellulomonas,Actinotalea
cluster_45	29	15	13	11245	0.27	0.222	0.0682459	0.0469865	0.339	0.404	0.8645	0.920291	0.377	0.325677	Catellicoccus
cluster_111	97	37	14	21928	0.259	0.208	0.00895714	0.0158786	0.258	0.273	0.19285	0.219191	0.228	0.212529	Aeromonas
cluster_137	64	32	20	13217	0.24	0.246	0.00122143	0.00155455	0.407	0.435	0.287192	0.285	0.311	0.326087	Arsenophonus
cluster_269	161	45	14	69577	0.23	0.219	0.0019	0.00162857	0.194	0.213	0.287192	0.286966	0.201	0.325677	Rickettsiella
cluster_272	40	26	15	19263	0.228	0.226	0.03629	0.02489	0.502	0.527	0.526933	0.454538	0.35	0.6345	Rickettsiella
cluster_731	63	33	14	9247	0.227	0.246	0.0133	0.00787143	0.384	0.396	0.21584	0.231257	0.263	0.396044	Wolbachia
cluster_10	107	44	24	23473	0.213	0.184	0.00057	0.0007125	0.35	0.383	0.497707	0.367333	0.23	0.811639	Enterococcus,NA
cluster_271	116	42	30	33324	0.212	0.178	0.00057	0.0007125	0.336	0.344	0.869509	0.908833	0.228	0.754483	Rickettsiella
cluster_50	50	26	14	20035	0.206	0.126	0.0584657	0.12312	0.378	0.389	0.349355	0.288677	0.26	0.501427	Catellicoccus
cluster_92	115	38	21	48220	0.169	0.172	0.00057	0.00114	0.307	0.316	0.16701	0.207338	0.237	0.219133	Candidatus_Rhabdochlamydia
cluster_214	221	47	30	106346	0.159	0.0783	0.0197464	0.0394114	0.177	0.223	0.10165	0.114	0.2	0.0855	Escherichia/Shigella
cluster_547	136	45	34	9873	0.15	0.117	0.00057	0.0007125	0.373	0.373	0.10165	0.12312	0.184	0.212529	Herbiconiux,Lysinimonas,NA,Galbitalea,Parafrigoribacterium,Salinibacterium,Agreia
cluster_682	149	45	15	9172	0.149	0.159	0.00057	0.0007125	0.325	0.326	0.287192	0.2757	0.197	0.69193	1174-901-12
cluster_175	75	33	27	8264	0.145	0.128	0.0584657	0.0425917	0.368	0.408	0.138429	0.12312	0.268	0.219133	Serratia
cluster_11	67	35	25	11266	0.14	0.163	0.00895714	0.00253333	0.423	0.449	0.602571	0.45885	0.236	0.754483	Enterococcus
cluster_171	101	37	24	26747	0.134	0.114	0.00348333	0.005985	0.386	0.379	0.152475	0.207733	0.29	0.212529	Catellicoccus
cluster_53	29	11	13	6458	0.134	0.076	0.089713	0.162268	0.39	0.415	0.924	0.985286	0.262	0.906	Serratia
cluster_716	113	38	21	17540	0.126	0.116	0.0075	0.00793043	0.313	0.322	0.399	0.357088	0.277	0.604662	Rickettsia
cluster_121	277	50	32	24754	0.123	0.0954	0.000876923	0.00114	0.209	0.222	0.246525	0.236718	0.137	0.219133	Pseudomonas
cluster_39	142	42	27	13095	0.123	0.138	0.0164667	0.003	0.265	0.284	0.10165	0.1653	0.18	0.501427	Enterococcus,Vagococcus,NA,Isobaculum
cluster_556	111	37	17	36508	0.111	0.12	0.0164667	0.008208	0.291	0.289	0.497707	0.516977	0.219	0.326087	Tyzzerella_3
cluster_49	54	20	12	15565	0.108	0.149	0.128189	0.0382235	0.302	0.358	0.287192	0.343727	0.269	0.219133	Catellicoccus
cluster_154	100	27	25	11971	0.104	0.143	0.0749341	0.00833077	0.294	0.321	0.349355	0.286966	0.275	0.219133	Lactobacillus
cluster_46	46	24	24	6235	0.104	0.0795	0.0620667	0.0982902	0.493	0.507	0.287192	0.286966	0.277	0.523226	NA,Erwinia,Pantoea,Pluralibacter,Kosakonia,Klebsiella
cluster_274	63	30	10	35981	0.102	0.0399	0.281558	0.393828	0.251	0.306	0.526933	0.551413	0.231	0.692431	Diplorickettsia,Rickettsiella
cluster_29	161	48	47	62978	0.101	0.0612	0.0123913	0.0345455	0.292	0.324	0.377625	0.285	0.145	0.69193	Pantoea,NA,Erwinia
cluster_47	101	38	28	9611	0.0937	0.0794	0.0729	0.0765846	0.284	0.336	0.287192	0.236718	0.217	0.334327	Erwinia,Pantoea,NA
cluster_95	71	30	24	8060	0.09	0.105	0.03629	0.0107667	0.441	0.46	0.515714	0.516977	0.255	0.730065	Pseudomonas
cluster_18	175	41	60	79784	0.0807	0.0729	0.0114	0.008075	0.278	0.299	0.289222	0.286966	0.273	0.69193	Ureaplasma
cluster_147	61	27	37	10511	0.0806	0.104	0.0749341	0.0241759	0.42	0.445	0.62928	0.680362	0.263	0.69193	Providencia,Moellerella
cluster_434	184	49	45	16990	0.0782	0.0755	0.01368	0.00201176	0.325	0.337	0.0855	0.114	0.199	0.212529	Leifsonia,NA,Salinibacterium,Curtobacterium,Agrococcus,Marisediminicola,Clavibacter,Plantibacter,Cryobacterium
cluster_549	168	45	18	10481	0.0767	0.0781	0.0584657	0.0329129	0.231	0.237	0.424333	0.399	0.147	0.219133	NA,Parafrigoribacterium,Salinibacterium,Frigoribacterium
cluster_145	105	37	13	13851	0.0747	0.0885	0.158232	0.107079	0.195	0.232	0.203008	0.219191	0.209	0.219133	Leuconostoc
cluster_159	125	46	12	21601	0.0661	0.0645	0.129556	0.132711	0.19	0.195	0.287192	0.236718	0.118	0.464957	Serratia
cluster_198	34	20	20	5236	0.0595	0.0147	0.354033	0.429739	0.54	0.545	0.10165	0.285	0.339	0.501427	NA,Pantoea,Erwinia
cluster_448	128	41	22	6470	0.0555	0.057	0.0874	0.0819375	0.304	0.295	0.321643	0.286966	0.202	0.219133	Pseudarthrobacter,Arthrobacter,Paeniglutamicibacter,Glutamicibacter
cluster_33	135	39	41	16852	0.055	0.0257	0.0807279	0.224808	0.31	0.32	0.19285	0.231257	0.224	0.219133	Erwinia,Klebsiella,Enterobacter,NA
cluster_73	106	41	32	6779	0.055	0.0437	0.0874	0.12312	0.338	0.357	0.530348	0.551413	0.174	0.751716	Pseudomonas
cluster_582	43	20	10	5270	0.0468	0.045	0.373091	0.384481	0.393	0.416	0.795849	0.817731	0.366	0.796944	Rickettsia
cluster_109	30	19	13	6850	0.0404	0.0325	0.377829	0.397756	0.397	0.412	0.48	0.454538	0.268	0.692431	Aeromonas
cluster_34	131	46	46	17954	0.0395	0.0151	0.138778	0.306906	0.298	0.327	0.287192	0.286966	0.197	0.219133	Cronobacter,Citrobacter,NA,Lelliottia,Buttiauxella,Enterobacter,Kluyvera
cluster_289	107	39	17	47617	0.0366	0.0382	0.235125	0.217414	0.262	0.275	0.287192	0.286966	0.27	0.32433	Mycoplasma
cluster_48	188	50	49	31644	0.0176	0.00809	0.235125	0.335752	0.295	0.313	0.16701	0.177514	0.164	0.212529	Serratia,NA,Budvicia,Rahnella,Yersinia
cluster_71	41	26	25	16962	-0.0213	-0.0107	0.5163	0.5136	0.363	0.44	0.560298	0.817731	0.317	0.538569	Catellicoccus
