# Supplementary material for: Within‐community variation of interspecific divergence patterns in passerine gut microbiota
Source: Ecol Evol. 2022 Jul 4;12(7):e9071. doi: 10.1002/ece3.9071 (PMC9251858; doi:10.1002/ece3.9071)
Supplement: Supplementary file 7 — Table S4 [file ECE3-12-e9071-s006.xlsx]

## Sheet: Sheet1
A							B
	97% similarity based BTUs		95% similarity based BTUs				97% similarity based BTUs
	VSEARCH	DECIPHER	VSEARCH	DECIPHER			VSEARCH	DECIPHER
Total number of BTUs	3442	3932	2181	2664			Arsenophonus	Aeromonas
Number of BTUs included in analyses	56	57	55	58			Carnobacterium	Arsenophonus
mean number of reads per BTU	25824	23481.5	31897.1	28461.1			Catellicoccus,Vagococcus	Candidatus_Savagella
median number of reads per BTU	17669.5	16962	17288	14884			Clostridium_sensu_stricto_1,NA	Carnobacterium
mean number of ASVs per BTU	34.3	22.3	51.8	38			Cronobacter,Citrobacter,NA,Buttiauxella,Klebsiella,Cedecea	Catellicoccus
ASVs within BTUs exhibiting host species specificity (R2adj)	208	255	162	176			Lactobacillus	Clostridium_sensu_stricto_1
reads within BTUs exhibiting host species specificity (R2adj)	266323	448672	231162	233040			Mycoplasma	Mycoplasma
All BTUs exhibiting host species specificity (R2adj)	10	16	8	10			NA,Cellulomonas,Georgenia,Actinotalea,Cellulosimicrobium,Lysinimicrobium,Demequina,Pseudactinotalea	NA,Cedecea,Buttiauxella
BTUs exhibiting host species specificity (R2adj) with ambiguous taxonomy (% of all)	5 (50%)	3 (18.3%)	5 (62.5%)	6 (60%)			Ureaplasma	NA,Cellulomonas,Actinotalea
							Yersinia,Serratia,NA	Pluralibacter,NA,Pantoea,Klebsiella,Erwinia
								Rickettsiella
								Ureaplasma
								Wolbachia
							95% similarity based BTUs
							VSEARCH	DECIPHER
							Brachyspira	Arsenophonus
							Candidatus_Savagella	Brachyspira
							Cellulomonas,NA,Sanguibacter,Oerskovia,Luteimicrobium	Buttiauxella,NA,Pseudocitrobacter,Cedecea
							Clostridium_sensu_stricto_1,NA,Clostridium_sensu_stricto_4	Candidatus_Savagella
							Desemzia,Carnobacterium	Clostridium_sensu_stricto_1,NA
							Mycoplasma	Desemzia,Carnobacterium
							NA,Serratia,Pectobacterium,Buttiauxella	Diplorickettsia,Rickettsiella
							Pseudocitrobacter,Arsenophonus	Helicobacter
								Raoultella,NA,Budvicia,Yersinia,Rahnella,Hafnia-Obesumbacterium
